# Supplementary material for: Melatonin supplementation protects against traumatic colon injury by regulating SERPINA3N protein expression
Source: Imeta. 2023 Oct 24;2(4):e141. doi: 10.1002/imt2.141 (PMC10989984; doi:10.1002/imt2.141)
Supplement: Supplementary file 1 — Supporting information. [file IMT2-2-e141-s007.xlsx]

## Sheet: Sheet1
Table S1. The sequences of primers used in this study
Bacterial genera	Sequence (5’-3’)
Shigella	Forward: CAAGTCCGTAAATTCATTCTCTCTTT
	Reverse: GCTGGAAAAACTCAGTGCCTCCC
Escherichia	Forward: GACCAGCAATGTGACTCGC
	Reverse: CATGGAACGCCTTTGAGTG
Salmonella	Forward: TTTCGCCACATCACGGTAGC
	Reverse: CAGGAGATTACAACATGGCTAA
Cronobacter	Forward: TTACTTCCCGCCAGCAGAC
	Reverse: ATCGCCACGGTTGTTGGT
Proteus	Forward: AAATTGTTGAATTAGCAGAAGCA
	Reverse: GCGATTGGGTGGATCAGTTC
Total bacteria	Forward: AGAGTTTGATCATGGCTCAG
	Reverse: ACCGCGACTGCTGCTGGCAC
